# Supplementary material for: Changes in Body Weight in Severely Obese Patients Treated with the Anorexiant Mazindol
Source: J Clin Med. 2024 Mar 23;13(7):1860. doi: 10.3390/jcm13071860 (PMC11012520; doi:10.3390/jcm13071860)
Supplement: Supplementary file 1 [file jcm-13-01860-s001.zip]

Archive with 1 entries (1 files):
- jcm-2924026-supplementary.pdf
